# Supplementary material for: Real-time monitoring of single ZTP riboswitches reveals a complex and kinetically controlled decision landscape
Source: Nat Commun. 2020 Sep 10;11:4531. doi: 10.1038/s41467-020-18283-1 (PMC7484762; doi:10.1038/s41467-020-18283-1)
Supplement: Supplementary file 4 — Source Data [file 41467_2020_18283_MOESM4_ESM.xlsx]

## Sheet: Fig. 2c
Figure 2c
ZMP (mM)	aptamer percentage	aptamer percentage
	vectorially folded	thermally refolded
0	0	0
0.00025	12
0.001	18	29
0.002	47	44
0.004	53	54
0.01	60	58
1	74	74
2	70	74

## Sheet: Fig. 3b
Figure 3b
[ZMP]	average	error
0	0.687219	0.0439188
15.625	0.745362	0.048526
31.25	0.758972	0.0365503
62.5	0.756571	0.0590112
125	0.810041	0.0372921
250	0.859193	0.0278282
500	0.899589	0.0298099
1000	0.913982	0.0380029
2000	0.928729	0.0415257
4000	0.917008	0.0415969

## Sheet: Fig. 4b
Figure 4b
	WT:Rep-X				mean	s.d.
0.01 mM	0	0	0		0	0
0.1 mM	18	16			17	1.41421
1 mM	37	32	44		37.6667	6.02771
	WT:PcrA-X				mean	s.d.
0.01 mM	10	13			11.5	2.12132
0.1 mM	32	28			30	2.82843
1 mM	44	35			39.5	6.36396
	P40:Rep-X				mean	s.d.
0.1 mM	17	13	18	19	16.75	2.62996
	P55:Rep-X				mean	s.d.
0.1 mM	33	30			31.5	2.12132

## Sheet: Supplementary Fig. 1b
Supplementary Fig. 1b
RNA length, nt	Kd, nM	Notes
71
71
71
72
72
72
73	16890
73	15400.7
73	23062.2
74	3159
74	5528.5
74	6593.18
75	519.93
75	346
75	791
75	583
75	430
75	685
77	625.76
77	724.82
77	674.53
77	757.07
79	720.12
79	561.27
79	808.36
79	677.93
81	681.36
81	605.44
81	817.01
81	745.14
82	642.82
82	2746.99
82	1025.84
82	782.38
82	1217.65
83	1936.17
83	1554.14
83	2099.15
84	1014
84	1276.41
84	1389.18
84	1361.24
85	19691.5
85	21134.9
85	16594.7
85	27983.9
86
86
86
86
87
87
87
87
89
89
89
91
91
91
Excluded data
71		Buffer issue (air)
72		Buffer issue (air)
72		Quite noisy, need to repeat an additional time
73		Buffer issue (air)
73		Air
73		Buffer issue (air)
83	3238.35	Should be higher RNA/ligand concentrations, excluded

## Sheet: Supplementary Fig. 2c
Supplementary Fig. 2c
time	aptamer percentage	aptamer percentage
1 min	32	45
10 min	32	44
25 min		24

## Sheet: Supplementary Fig. 2e
Supplementary Fig. 2e
10 uM NTPs
[ZMP], uM	Rep1	Rep2	Rep3	Rep4	Rep5	Rep6	Rep7	average	error
0	0.164577	0.156562	0.198721	0.202843	0.10068	0.147269	0.265531	0.176598	0.0520529
0.976562	0.176888	0.183658	0.264288	0.226873	0.126613	0.235711		0.202339	0.0495668
1.95312	0.197939	0.195717	0.318947	0.23707	0.165355	0.281363		0.232732	0.0582017
3.90625	0.244517	0.231698	0.375926	0.289904	0.204268	0.395689	0.437357	0.311337	0.0911945
7.8125	0.302057	0.295024	0.476269	0.389205	0.259484	0.449789	0.507384	0.382744	0.098503
15.625	0.379103	0.382021	0.567811	0.473081	0.37486	0.541408	0.591736	0.47286	0.0952998
31.25	0.449508	0.457012	0.663768	0.549926	0.449326	0.63268	0.667676	0.552842	0.102022
62.5	0.485091	0.505039	0.723498	0.628042	0.497826	0.705645	0.715766	0.608701	0.1101
125	0.491579	0.519719	0.749208	0.648806	0.478881	0.735071	0.69826	0.617361	0.117831
250	0.489765	0.519535	0.73331	0.682521	0.492483	0.646549	0.729596	0.613394	0.109904
200 uM NTPs
[ZMP]	Rep1	Rep2	Rep3	Rep4	Rep5	Rep6	average	error
0	0.689798	0.641875	0.649551	0.757478	0.668072	0.71654	0.687219	0.0439188
15.625	0.672853	0.728346	0.723726	0.815427	0.764341	0.767482	0.745362	0.048526
31.25	0.711574	0.788504	0.713355	0.784422	0.770605	0.785372	0.758972	0.0365503
62.5	0.743263	0.813828	0.746291	0.665347	0.741346	0.829351	0.756571	0.0590112
125	0.807331	0.76899	0.784477	0.855056	0.78839	0.856001	0.810041	0.0372921
250	0.879302	0.809043	0.889618	0.862861	0.855532	0.858804	0.859193	0.0278282
500	0.91243	0.8938	0.864006	0.945509	0.871937	0.90985	0.899589	0.0298099
1000	0.95777	0.85414	0.912883	0.937682	0.886852	0.934564	0.913982	0.0380029
2000	0.960499	0.889693	0.934702	0.976177	0.86866	0.942642	0.928729	0.0415257
4000	0.966051	0.857694	0.926337	0.943928	0.875921	0.932116	0.917008	0.0415969

## Sheet: Supplementary Fig. 2f
Supplementary Fig. 2f
NTP, mM	T50, mM	Mean	STDEV
10	3.32	8.55124	3.05204
10	8.47
10	12.5
10	11.4
10	8.89
10	8.87038
10	6.40827
25	20.2	23.725	3.06309
25	24.7
25	27.4
25	22.6
50	64.9	54.502	26.2516
50	55.7
50	12.2
50	55.96
50	83.75
100	97.7	75.648	39.6561
100	131
100	27.6
100	60.34
100	61.6
200	43.4	100.931	44.6688
200	168.7
200	127
200	149
200	76.8
200	104.3
200	54
200	84.25
400	145.26	208.36	57.3526
400	257.32
400	222.5
800	125.87	243.44	130.092
800	221.25
800	383.2

## Sheet: Supplementary Fig. 2g
Supplementary Fig. 2g
NTP	rt t	rt k	term t	term k	Notes			RT		terminated
10	no fit	no fit	64.7	1.39104	Need longer time		NTPs	Mean	STDEV	Mean	STDEV
10	no fit	no fit	99	0.909091	Need longer time		10	0.378755	0.0866027	1.10247	0.281348
10	no fit	no fit	60.1	1.4975	Need longer time		25	1.7946	0.212922	3.62424	0.918952
10	321	0.464174	107	0.841121	Used longer time		50	3.31646	0.162204	7.85976	2.91321
10	391	0.381074	81.9	1.0989	Used longer time		100	5.06065	0.679206	25.8493	1.78069
10	512	0.291016	102.6	0.877193	Used longer time		200	7.95629	0.439039	fast	-
25	90.6	1.64459	21.1	4.2654
25	73.1	2.0383	22.3	4.03587
25	87.6	1.70091	35	2.57143
50	43	3.46512	8.05	11.1801
50	47.4	3.14346	15.7	5.73248
50	44.6	3.34081	13.5	6.66667
100	33.9	4.39528	3.32	27.1084
100	29.6	5.03378	3.66	24.5902
100	25.9	5.7529	fast	fast
200	18.1	8.23204	~0	fast
200	20	7.45	~0	fast
200	18.2	8.18681	~0	fast

## Sheet: Supplementary Fig. 4b
Supplementary Fig. 4b
WT data is same as in Figure S2e (10 mM NTPs).
G81A
[ZMP]	Rep1	Rep2	Rep3	average	error
0	0.338469	0.400151	0.525352	0.421324	0.0952239
0.976562	0.445971	0.518816	0.578266	0.514351	0.0662606
1.95312	0.483583	0.547742	0.607125	0.54615	0.0617861
3.90625	0.534473	0.577431	0.630598	0.580834	0.0481524
7.8125	0.603265	0.633848	0.696111	0.644408	0.0473157
15.625	0.664738	0.668129	0.720857	0.684575	0.0314673
31.25	0.687536	0.701677	0.76571	0.718308	0.0416557
62.5	0.726775	0.716448	0.768467	0.73723	0.0275404
125	0.758317	0.713393	0.775511	0.749074	0.0320743
250	0.724869	0.693422	0.779148	0.73248	0.0433668
81-83A
[ZMP]	Rep1	Rep2	Rep3	average	error
0	0.731341	0.720714	0.778853	0.743636	0.0309583
0.976562	0.772937	0.795248	0.809828	0.792671	0.0185798
1.95312	0.788941	0.808701	0.837127	0.81159	0.0242229
3.90625	0.801668	0.817365	0.813255	0.810763	0.00813965
7.8125	0.803013	0.807548	0.818884	0.809815	0.00817465
15.625	0.797181	0.819826	0.828188	0.815065	0.0160427
31.25	0.806953	0.810754	0.833733	0.817147	0.0144891
62.5	0.799354	0.807595	0.830201	0.812383	0.0159711
125	0.814245	0.819545	0.836726	0.823505	0.0117524
250	0.8046	0.801954	0.836198	0.814251	0.019053

## Sheet: Supplementary Fig. 4c
Supplementary Fig. 4c
WT data is the same as in Figure S2f (10 mM NTPs).
Template	NTP, mM	T50, mM	Mean	STDEV
G21A	10	4.83	4.20667	1.41224
G21A	10	2.59
G21A	10	5.2
21-23A	10	0.673	0.564667	0.365738
21-23A	10	0.157
21-23A	10	0.864

[truncated: 1 more sheets: Supplementary Fig. 4e]
